# Supplementary material for: Excessive addition split peak formed by the non-templated nucleotide addition property of Taq DNA polymerase after PCR amplification
Source: Front Bioeng Biotechnol. 2023 Apr 27;11:1180542. doi: 10.3389/fbioe.2023.1180542 (PMC10174434; doi:10.3389/fbioe.2023.1180542)
Supplement: Supplementary file 1 [file Table3.XLSX]

## Sheet: Table S1
Table S1 PCR products preservation details.
Storage times (day)	4 °C		Room temperature 1		− 20 °C
	Y43CS 2	VFP 3	Y43CS	VFP	Y43CS	VFP
1	P	P	P	P	P	P
2	P	P	P	P	P	P
3	P	P	P	P	P	P
4	P	P	P	P	P	P
5	P	P	P	P	P	P
6	P	P	P	P	P	P
7	P	P	P	P	P	P
8		P		P		P
9		P		P		P
10		P		P		P
1: Room temperature refers to placing PCR products in opaque cartons and placing them on the laboratory bench
2: AGCU Y43CS kit
3: VeriFiler™ Plus kit

## Sheet: Table S2
Table S2 PCR products of Y43CS and EDTA/formamide mixtures preservation details.
Storage times (day)	4 °C		Room temperature 1		− 20 °C
	EDTA 2	Formamide 3	EDTA	Formamide	EDTA	Formamide
1	P	P	P	P	P	P
2	P	P	P	P	P	P
3	P	P	P	P	P	P
4	P	P	P	P	P	P
5		P		P		P
6		P		P		P
7		P		P		P
1: Room temperature refers to placing PCR products in opaque cartons and placing them on the laboratory bench
2: Ethylenediaminetetraacetic acid
3: Deionized Hi-Di™ formamide
